# Supplementary material for: Interfacial and Bulk Properties of Potato and Faba Protein in Connection with Physical Emulsion Stability at Various pH Values and High Salt Concentrations
Source: Foods. 2024 Nov 26;13(23):3795. doi: 10.3390/foods13233795 (PMC11640749; doi:10.3390/foods13233795)
Supplement: Supplementary file 1 [file foods-13-03795-s001.zip]

Archive with 1 entries (1 files):
- foods-3302593-supplementary.pdf
